# Supplementary material for: Effects of Anesthetic Techniques on the Risk of Postoperative Complications Following Lower Extremity Amputation in Diabetes Patients with Coagulation Abnormalities: A Retrospective Cohort Study Using Propensity Score Analysis
Source: J Clin Med. 2021 Nov 28;10(23):5598. doi: 10.3390/jcm10235598 (PMC8658477; doi:10.3390/jcm10235598)
Supplement: Supplementary file 1 [file jcm-10-05598-s001.zip]

Archive with 1 entries (1 files):
- jcm-1466956-supplementary.pdf
